# Supplementary material for: A ‘double-edged’ role for type-5 metabotropic glutamate receptors in pain disclosed by light-sensitive drugs
Source: eLife. 2024 Aug 22;13:e94931. doi: 10.7554/eLife.94931 (PMC11341090; doi:10.7554/eLife.94931)
Supplement: Figure 2—figure supplement 3—source data 1. [file elife-94931-fig2-figsupp3-data1.zip]

Archive with 1 entries (1 files):
- Figure 2-figure supplement 3-source data 1.xlsx
